# Supplementary material for: Polyoxypregnane Ester Derivatives and Lignans from Euphorbia gossypina var. coccinea Pax
Source: Plants (Basel). 2022 May 13;11(10):1299. doi: 10.3390/plants11101299 (PMC9146146; doi:10.3390/plants11101299)
Supplement: Supplementary file 1 [file plants-11-01299-s001.zip]

Archive with 1 entries (1 files):
- plants-1714850-supplementary.pdf
